# Supplementary material for: Green city logistics path planning and design based on genetic algorithm
Source: PeerJ Comput Sci. 2023 May 5;9:e1347. doi: 10.7717/peerj-cs.1347 (PMC10280545; doi:10.7717/peerj-cs.1347)
Supplement: Supplemental Information 1 [file peerj-cs-09-1347-s001.zip]

Archive with 17 entries (14 files):
- ┤·┬δ/.github/
- ┤·┬δ/.github/FUNDING.yml
- ┤·┬δ/__init__.py
- ┤·┬δ/Cython/
- ┤·┬δ/Cython/Example_GeneticAlgorithm.pyx
- ┤·┬δ/Cython/GA.pyx
- ┤·┬δ/example.py
- ┤·┬δ/example_clustering_2.py
- ┤·┬δ/example_clustering_3.py
- ┤·┬δ/example_custom_operators.py
- ┤·┬δ/lifecycle.py
- ┤·┬δ/pygad.py
- ┤·┬δ/requirements.txt
- ┤·┬δ/setup.py
- ┤·┬δ/Tutorial Project/
- ┤·┬δ/Tutorial Project/Example_GeneticAlgorithm.py
- ┤·┬δ/Tutorial Project/ga.py
