# Supplementary material for: Green city logistics path planning and design based on genetic algorithm
Source: PeerJ Comput Sci. 2023 May 5;9:e1347. doi: 10.7717/peerj-cs.1347 (PMC10280545; doi:10.7717/peerj-cs.1347)
Supplement: Supplemental Information 1 [file peerj-cs-09-1347-s001.zip › ┤·┬δ/.github/FUNDING.yml]

# These are supported funding model platforms

github: # Replace with up to 4 GitHub Sponsors-enabled usernames e.g., [user1, user2]
PayPal: # Replace with a single Patreon username
open_collective: pygad
ko_fi: # Replace with a single Ko-fi username
tidelift: # Replace with a single Tidelift platform-name/package-name e.g., npm/babel
community_bridge: # Replace with a single Community Bridge project-name e.g., cloud-foundry
liberapay: # Replace with a single Liberapay username
issuehunt: # Replace with a single IssueHunt username
otechie: # Replace with a single Otechie username
custom: http://paypal.me/ahmedfgad # Replace with up to 4 custom sponsorship URLs e.g., ['link1', 'link2']
