# Supplementary material for: Green city logistics path planning and design based on genetic algorithm
Source: PeerJ Comput Sci. 2023 May 5;9:e1347. doi: 10.7717/peerj-cs.1347 (PMC10280545; doi:10.7717/peerj-cs.1347)
Supplement: Supplemental Information 1 [file peerj-cs-09-1347-s001.zip › ┤·┬δ/Cython/Example_GeneticAlgorithm.pyx]

import ga

# Calling the optimize() function in the GA.py module.
ga.optimize()
