# Supplementary material for: Green city logistics path planning and design based on genetic algorithm
Source: PeerJ Comput Sci. 2023 May 5;9:e1347. doi: 10.7717/peerj-cs.1347 (PMC10280545; doi:10.7717/peerj-cs.1347)
Supplement: Supplemental Information 1 [file peerj-cs-09-1347-s001.zip › ┤·┬δ/example_clustering_2.py]

import numpy
import matplotlib.pyplot
import pygad

cluster1_num_samples = 10
cluster1_x1_start = 0
cluster1_x1_end = 5
cluster1_x2_start = 2
cluster1_x2_end = 6
cluster1_x1 = numpy.random.random(size=(cluster1_num_samples))
cluster1_x1 = cluster1_x1 * (cluster1_x1_end - cluster1_x1_start) + cluster1_x1_start
cluster1_x2 = numpy.random.random(size=(cluster1_num_samples))
cluster1_x2 = cluster1_x2 * (cluster1_x2_end - cluster1_x2_start) + cluster1_x2_start

cluster2_num_samples = 10
cluster2_x1_start = 10
cluster2_x1_end = 15
cluster2_x2_start = 8
cluster2_x2_end = 12
cluster2_x1 = numpy.random.random(size=(cluster2_num_samples))
cluster2_x1 = cluster2_x1 * (cluster2_x1_end - cluster2_x1_start) + cluster2_x1_start
cluster2_x2 = numpy.random.random(size=(cluster2_num_samples))
cluster2_x2 = cluster2_x2 * (cluster2_x2_end - cluster2_x2_start) + cluster2_x2_start

c1 = numpy.array([cluster1_x1, cluster1_x2]).T
c2 = numpy.array([cluster2_x1, cluster2_x2]).T

data = numpy.concatenate((c1, c2), axis=0)

matplotlib.pyplot.scatter(cluster1_x1, cluster1_x2)
matplotlib.pyplot.scatter(cluster2_x1, cluster2_x2)
matplotlib.pyplot.title("Optimal Clustering")
matplotlib.pyplot.show()

def euclidean_distance(X, Y):
    """
    Calculate the euclidean distance between X and Y. It accepts:
    :X should be a matrix of size (N, f) where N is the number of samples and f is the number of features for each sample.
    :Y should be of size f. In other words, it is a single sample.
    
    Returns a vector of N elements with the distances between the N samples and the Y.
    """

    return numpy.sqrt(numpy.sum(numpy.power(X - Y, 2), axis=1))

def cluster_data(solution, solution_idx):
    """
    Clusters the data based on the current solution.
    """

    global num_cluster, data
    feature_vector_length = data.shape[1]
    cluster_centers = [] # A list of size (C, f) where C is the number of clusters and f is the number of features representing each sample.
    all_clusters_dists = [] # A list of size (C, N) where C is the number of clusters and N is the number of data samples. It holds the distances between each cluster center and all the data samples.
    clusters = [] # A list with C elements where each element holds the indices of the samples within a cluster.
    clusters_sum_dist = [] # A list with C elements where each element represents the sum of distances of the samples with a cluster.

    for clust_idx in range(num_clusters):
        # Return the current cluster center.
        cluster_centers.append(solution[feature_vector_length*clust_idx:feature_vector_length*(clust_idx+1)])
        # Calculate the distance (e.g. euclidean) between the current cluster center and all samples.
        cluster_center_dists = euclidean_distance(data, cluster_centers[clust_idx])
        all_clusters_dists.append(numpy.array(cluster_center_dists))

    cluster_centers = numpy.array(cluster_centers)
    all_clusters_dists = numpy.array(all_clusters_dists)

    # A 1D array that, for each sample, holds the index of the cluster with the smallest distance. 
    # In other words, the array holds the sample's cluster index.
    cluster_indices = numpy.argmin(all_clusters_dists, axis=0)
    for clust_idx in range(num_clusters):
        clusters.append(numpy.where(cluster_indices == clust_idx)[0])
        # Calculate the sum of distances for the cluster.
        if len(clusters[clust_idx]) == 0:
            # In case the cluster is empty (i.e. has zero samples).
            clusters_sum_dist.append(0)
        else:
            # When the cluster is not empty (i.e. has at least 1 sample).
            clusters_sum_dist.append(numpy.sum(all_clusters_dists[clust_idx, clusters[clust_idx]]))
            # clusters_sum_dist.append(numpy.sum(euclidean_distance(data[clusters[clust_idx], :], cluster_centers[clust_idx])))

    clusters_sum_dist = numpy.array(clusters_sum_dist)

    return cluster_centers, all_clusters_dists, cluster_indices, clusters, clusters_sum_dist

def fitness_func(solution, solution_idx):
    _, _, _, _, clusters_sum_dist = cluster_data(solution, solution_idx)

    # The tiny value 0.00000001 is added to the denominator in case the average distance is 0.
    fitness = 1.0 / (numpy.sum(clusters_sum_dist) + 0.00000001)

    return fitness

num_clusters = 2
num_genes = num_clusters * data.shape[1]

ga_instance = pygad.GA(num_generations=100,
                       sol_per_pop=10,
                       num_parents_mating=5,
                       init_range_low=-6,
                       init_range_high=20,
                       keep_parents=2,
                       num_genes=num_genes,
                       fitness_func=fitness_func,
                       suppress_warnings=True)

ga_instance.run()

best_solution, best_solution_fitness, best_solution_idx = ga_instance.best_solution()
print("Best solution is {bs}".format(bs=best_solution))
print("Fitness of the best solution is {bsf}".format(bsf=best_solution_fitness))
print("Best solution found after {gen} generations".format(gen=ga_instance.best_solution_generation))

cluster_centers, all_clusters_dists, cluster_indices, clusters, clusters_sum_dist = cluster_data(best_solution, best_solution_idx)

for cluster_idx in range(num_clusters):
    cluster_x = data[clusters[cluster_idx], 0]
    cluster_y = data[clusters[cluster_idx], 1]
    matplotlib.pyplot.scatter(cluster_x, cluster_y)
    matplotlib.pyplot.scatter(cluster_centers[cluster_idx, 0], cluster_centers[cluster_idx, 1], linewidths=5)
matplotlib.pyplot.title("Clustering using PyGAD")
matplotlib.pyplot.show()
