# Supplementary material for: Green city logistics path planning and design based on genetic algorithm
Source: PeerJ Comput Sci. 2023 May 5;9:e1347. doi: 10.7717/peerj-cs.1347 (PMC10280545; doi:10.7717/peerj-cs.1347)
Supplement: Supplemental Information 1 [file peerj-cs-09-1347-s001.zip › ┤·┬δ/lifecycle.py]

import pygad
import numpy

function_inputs = [4,-2,3.5,5,-11,-4.7]
desired_output = 44

def fitness_func(solution, solution_idx):
    output = numpy.sum(solution*function_inputs)
    fitness = 1.0 / (numpy.abs(output - desired_output) + 0.000001)
    return fitness

fitness_function = fitness_func

def on_start(ga_instance):
    print("on_start()")

def on_fitness(ga_instance, population_fitness):
    print("on_fitness()")

def on_parents(ga_instance, selected_parents):
    print("on_parents()")

def on_crossover(ga_instance, offspring_crossover):
    print("on_crossover()")

def on_mutation(ga_instance, offspring_mutation):
    print("on_mutation()")

def on_generation(ga_instance):
    print("on_generation()")

def on_stop(ga_instance, last_population_fitness):
    print("on_stop")

ga_instance = pygad.GA(num_generations=3,
                       num_parents_mating=5,
                       fitness_func=fitness_function,
                       sol_per_pop=10,
                       num_genes=len(function_inputs),
                       on_start=on_start,
                       on_fitness=on_fitness,
                       on_parents=on_parents,
                       on_crossover=on_crossover,
                       on_mutation=on_mutation,
                       on_generation=on_generation,
                       on_stop=on_stop)

ga_instance.run()
