# Supplementary material for: Green city logistics path planning and design based on genetic algorithm
Source: PeerJ Comput Sci. 2023 May 5;9:e1347. doi: 10.7717/peerj-cs.1347 (PMC10280545; doi:10.7717/peerj-cs.1347)
Supplement: Supplemental Information 1 [file peerj-cs-09-1347-s001.zip › ┤·┬δ/setup.py]

import setuptools  

with open("README.md", "r") as fh:
    long_description = fh.read()

setuptools.setup(  
    name="pygad",  
    version="2.18.1",  
    author="Ahmed Fawzy Gad",
    install_requires=["numpy", "matplotlib",],
    author_email="ahmed.f.gad@gmail.com",  
    description="PyGAD: A Python 3 Library for Building the Genetic Algorithm and Training Machine Learning Algoithms (Keras & PyTorch).",
    long_description=long_description,
    long_description_content_type="text/markdown",
    url="https://github.com/ahmedfgad/GeneticAlgorithmPython",
    packages=setuptools.find_packages())
