# Supplementary material for: Green city logistics path planning and design based on genetic algorithm
Source: PeerJ Comput Sci. 2023 May 5;9:e1347. doi: 10.7717/peerj-cs.1347 (PMC10280545; doi:10.7717/peerj-cs.1347)
Supplement: Supplemental Information 1 [file peerj-cs-09-1347-s001.zip › ┤·┬δ/Tutorial Project/Example_GeneticAlgorithm.py]

import numpy
import ga

"""
The y=target is to maximize this equation ASAP:
    y = w1x1+w2x2+w3x3+w4x4+w5x5+6wx6
    where (x1,x2,x3,x4,x5,x6)=(4,-2,3.5,5,-11,-4.7)
    What are the best values for the 6 weights w1 to w6?
    We are going to use the genetic algorithm for the best possible values after a number of generations.
"""

# Inputs of the equation.
equation_inputs = [4,-2,3.5,5,-11,-4.7]

# Number of the weights we are looking to optimize.
num_weights = len(equation_inputs)

"""
Genetic algorithm parameters:
    Mating pool size
    Population size
"""
sol_per_pop = 8
num_parents_mating = 4

# Defining the population size.
pop_size = (sol_per_pop,num_weights) # The population will have sol_per_pop chromosome where each chromosome has num_weights genes.
#Creating the initial population.
new_population = numpy.random.uniform(low=-4.0, high=4.0, size=pop_size)
print(new_population)

"""
new_population[0, :] = [2.4,  0.7, 8, -2,   5,   1.1]
new_population[1, :] = [-0.4, 2.7, 5, -1,   7,   0.1]
new_population[2, :] = [-1,   2,   2, -3,   2,   0.9]
new_population[3, :] = [4,    7,   12, 6.1, 1.4, -4]
new_population[4, :] = [3.1,  4,   0,  2.4, 4.8,  0]
new_population[5, :] = [-2,   3,   -7, 6,   3,    3]
"""

best_outputs = []
num_generations = 1000
for generation in range(num_generations):
    print("Generation : ", generation)
    # Measuring the fitness of each chromosome in the population.
    fitness = ga.cal_pop_fitness(equation_inputs, new_population)
    print("Fitness")
    print(fitness)

    best_outputs.append(numpy.max(numpy.sum(new_population*equation_inputs, axis=1)))
    # The best result in the current iteration.
    print("Best result : ", numpy.max(numpy.sum(new_population*equation_inputs, axis=1)))
    
    # Selecting the best parents in the population for mating.
    parents = ga.select_mating_pool(new_population, fitness, 
                                      num_parents_mating)
    print("Parents")
    print(parents)

    # Generating next generation using crossover.
    offspring_crossover = ga.crossover(parents,
                                       offspring_size=(pop_size[0]-parents.shape[0], num_weights))
    print("Crossover")
    print(offspring_crossover)

    # Adding some variations to the offspring using mutation.
    offspring_mutation = ga.mutation(offspring_crossover, num_mutations=2)
    print("Mutation")
    print(offspring_mutation)

    # Creating the new population based on the parents and offspring.
    new_population[0:parents.shape[0], :] = parents
    new_population[parents.shape[0]:, :] = offspring_mutation
    
# Getting the best solution after iterating finishing all generations.
#At first, the fitness is calculated for each solution in the final generation.
fitness = ga.cal_pop_fitness(equation_inputs, new_population)
# Then return the index of that solution corresponding to the best fitness.
best_match_idx = numpy.where(fitness == numpy.max(fitness))

print("Best solution : ", new_population[best_match_idx, :])
print("Best solution fitness : ", fitness[best_match_idx])


import matplotlib.pyplot
matplotlib.pyplot.plot(best_outputs)
matplotlib.pyplot.xlabel("Iteration")
matplotlib.pyplot.ylabel("Fitness")
matplotlib.pyplot.show()
